# Supplementary material for: The Intersection of the Genetic Architectures of Orofacial Clefts and Normal Facial Variation
Source: Front Genet. 2021 Feb 22;12:626403. doi: 10.3389/fgene.2021.626403 (PMC7937973; doi:10.3389/fgene.2021.626403)
Supplement: Supplementary file 1 [file Data_Sheet_1.zip]

Archive with 4 entries (4 files):
- Figure S1 & Supplementary Tables Captions.DOCX
- Figure S2.PDF
- Table S1.XLSX
- Table S2.XLSX
