# Supplementary material for: The Intersection of the Genetic Architectures of Orofacial Clefts and Normal Facial Variation
Source: Front Genet. 2021 Feb 22;12:626403. doi: 10.3389/fgene.2021.626403 (PMC7937973; doi:10.3389/fgene.2021.626403)
Supplement: Supplementary file 1 [file Data_Sheet_1.zip › Table S1.XLSX]

## Sheet: Sheet1
RS	CHR	POS	A1	A2	Segment	Quadrant	MAF US	Beta US	SE US	P US	MAF UK	Beta UK	SE UK	P UK	Beta Meta	SE Meta	P Meta
rs4523542	1	60996971	T	C	47	II (Nose)	0.491234	-0.0238616	0.00703604	0.000701415	0.496231	-0.0358242	0.00766586	3.07866e-06	-0.0293314	0.00518361	1.52714e-08
rs56399962	1	68159266	T	A	4	I (Philtrum)	0.225862	-0.0248733	0.00500623	6.99266e-07	0.218989	-0.0153185	0.00526923	0.00366993	-0.0203403	0.00362935	2.08987e-08
rs56399962	1	68159266	T	A	6	III (Mandible)	0.225862	-0.018227	0.00389732	2.99723e-06	0.218989	-0.0142563	0.00460501	0.00197806	-0.0165699	0.00297491	2.54933e-08
rs1766793	1	119466374	G	T	41	II (Nose)	0.286233	-0.040039	0.00901466	9.13745e-06	0.292006	-0.0453017	0.00894204	4.26561e-07	-0.0426917	0.0063485	1.75968e-11
rs4952552	2	42198217	A	G	43	II (Nose)	0.448895	-0.0413712	0.00791047	1.78834e-07	0.444225	-0.0386471	0.00830857	3.43659e-06	-0.0400759	0.00572912	2.65003e-12
rs921119	2	45272812	C	T	34	I (Philtrum)	0.294244	0.0416658	0.00692044	1.87091e-09	0.297669	0.0480224	0.00736821	8.15342e-11	0.0446451	0.00504436	8.71357e-19
rs921119	2	45272812	C	T	43	II (Nose)	0.294244	-0.0262523	0.00773075	0.000689975	0.297669	-0.0380734	0.00824727	4.04075e-06	-0.0317811	0.00564024	1.7535e-08
rs970797	2	177111819	T	G	33	I (Philtrum)	0.431838	0.0445982	0.00811368	4.07583e-08	0.428632	0.0492719	0.0091188	6.97039e-08	0.0466634	0.00606157	1.37965e-14
rs2855266	2	223072019	A	T	46	II (Nose)	0.141744	0.042581	0.0114309	0.000197575	0.150494	0.078433	0.0119895	6.95055e-11	0.0596523	0.00827328	5.58558e-13
rs17054293	3	54724560	A	T	8	I (Philtrum)	0.272708	-0.0269451	0.00610156	1.02777e-05	0.268059	-0.0270749	0.00677439	6.55526e-05	-0.0270033	0.00453372	2.58338e-09
rs17054293	3	54724560	A	T	33	I (Philtrum)	0.272708	-0.0385538	0.009044	2.0578e-05	0.268059	-0.0473121	0.010241	3.97604e-06	-0.0423915	0.00677895	4.01628e-10
rs4677030	3	71230514	A	G	23	II (Nose)	0.417495	-0.0291663	0.00582508	5.73351e-07	0.412271	-0.0186365	0.00665365	0.00512293	-0.0245975	0.0043828	1.99676e-08
rs12497589	3	184464709	A	G	24	III (Mandible)	0.336101	0.0220018	0.00462811	2.05606e-06	0.344901	0.0158543	0.00519245	0.00228005	0.0192802	0.00345493	2.39859e-08
rs2578135	4	94864577	T	C	53	III (Mandible)	0.481405	0.0181936	0.00554842	0.00104927	0.467651	0.0237576	0.00516355	4.35091e-06	0.0211753	0.00377993	2.11856e-08
rs7694450	4	121998104	A	G	39	I (Philtrum)	0.446674	0.033594	0.00668396	5.23355e-07	0.434739	0.0250614	0.0075066	0.000850995	0.0298207	0.00499188	2.31737e-09
rs57106444	5	67765894	G	GTT	60	IV (Upper face)	0.147833	-0.0147211	0.00720095	0.0410046	0.143569	-0.033352	0.005928	1.98666e-08	-0.0258261	0.00457669	1.67137e-08
rs2326766	6	6393064	T	C	37	I (Philtrum)	0.421148	0.0302662	0.00647533	3.04047e-06	0.427968	0.024198	0.00642703	0.000169215	0.0272094	0.00456158	2.44759e-09
rs149228310	6	51091163	G	A	45	II (Nose)	0.393825	-0.0276559	0.00589248	2.76649e-06	0.38324	-0.0220569	0.0065312	0.000741104	-0.0251435	0.00437505	9.08279e-09
rs788506	6	51703012	T	A	44	II (Nose)	0.376797	-0.0173133	0.00534388	0.00120468	0.360469	-0.0301731	0.00601689	5.6042e-07	-0.022984	0.00399554	8.7976e-09
rs846274	7	42061986	A	G	45	II (Nose)	0.427065	-0.0250458	0.00581331	1.67903e-05	0.437359	-0.0211656	0.00617582	0.000616844	-0.0232229	0.00423299	4.10725e-08
rs798685	7	121985541	T	C	11	II (Nose)	0.259657	0.0134739	0.00457671	0.00325591	0.287433	0.0229587	0.0046636	8.91434e-07	0.0181272	0.00326651	2.86648e-08
rs798685	7	121985541	T	C	45	II (Nose)	0.259657	0.0337434	0.00660228	3.33668e-07	0.287433	0.0343942	0.00676901	3.94655e-07	0.0340607	0.00472636	5.73957e-13
rs56009112	9	94480903	A	G	2	O (Nose + Philtrum)	0.30695	-0.0129266	0.00362432	0.000365338	0.315165	-0.0167257	0.0036242	4.07026e-06	-0.0148262	0.00256274	7.2386e-09
rs3763605	9	96420390	A	G	16	I (Philtrum)	0.341002	0.0359837	0.00786264	4.85054e-06	0.34247	0.0271927	0.00860988	0.00160025	0.0319861	0.00580596	3.60491e-08
rs11116771	12	85686488	T	C	18	I (Philtrum)	0.35304	0.0346507	0.0064074	6.73248e-08	0.351716	0.0167186	0.00630066	0.00800409	0.025534	0.0044925	1.31812e-08
rs11116771	12	85686488	T	C	37	I (Philtrum)	0.35304	0.035958	0.0069326	2.24085e-07	0.351716	0.0223288	0.00664959	0.000793927	0.0288595	0.0047989	1.81251e-09
rs1614202	15	57716048	G	A	59	IV (Upper face)	0.408802	0.0218796	0.00587362	0.000197633	0.392715	0.0283945	0.00675911	2.72416e-05	0.0246826	0.00443352	2.58772e-08
rs12591454	15	71876010	A	G	33	I (Philtrum)	0.329558	-0.0312263	0.00839166	0.00020068	0.332526	-0.0422953	0.00988117	1.91557e-05	-0.0358644	0.00639628	2.05768e-08
rs113689916	17	1196526	T	C	35	I (Philtrum)	0.0183625	-0.118614	0.0332164	0.000361365	0.0141373	-0.165475	0.0349674	2.30898e-06	-0.140842	0.0240828	4.96814e-09
rs9915190	17	69142628	A	C	40	II (Nose)	0.371769	-0.0381972	0.00808612	2.3856e-06	0.413394	-0.0501789	0.00928184	6.86607e-08	-0.043367	0.00609697	1.13639e-12
rs759493	17	70036558	C	T	47	II (Nose)	0.415677	0.0325095	0.00722166	6.91397e-06	0.412283	0.0286194	0.00805903	0.000388656	0.030777	0.00537824	1.04972e-08
rs4805059	19	34294901	A	G	47	II (Nose)	0.482507	-0.0232198	0.00713365	0.00114253	0.471353	-0.040082	0.00801131	5.94413e-07	-0.030677	0.00532763	8.50688e-09
rs4812393	20	38073575	T	C	13	III (Mandible)	0.458361	0.0148424	0.00387625	0.000130351	0.479442	0.0201402	0.00427367	2.5393e-06	0.0172336	0.00287117	1.94565e-09
rs4812393	20	38073575	T	C	26	III (Mandible)	0.458361	0.0176013	0.00432742	4.83369e-05	0.479442	0.0236617	0.00506511	3.10094e-06	0.0201585	0.00329014	8.95963e-10
rs3091552	20	45440006	C	G	43	II (Nose)	0.243091	0.0286772	0.00957141	0.00275426	0.253736	0.0457178	0.0092365	7.81607e-07	0.0375009	0.00664644	1.67842e-08
rs3091552	20	45440006	C	G	45	II (Nose)	0.243091	0.0373041	0.00784599	2.07245e-06	0.253736	0.033034	0.00749146	1.0698e-05	0.0350704	0.00541826	9.63112e-11
