# Supplementary material for: The Intersection of the Genetic Architectures of Orofacial Clefts and Normal Facial Variation
Source: Front Genet. 2021 Feb 22;12:626403. doi: 10.3389/fgene.2021.626403 (PMC7937973; doi:10.3389/fgene.2021.626403)
Supplement: Supplementary file 1 [file Data_Sheet_1.zip › Table S2.XLSX]

## Sheet: Sheet1
RS	Chr	Pos	Locus	Evidence	Author	Reference	Strong evidence	Weak evidence	In proximity of normal facial variation GWAS
rs4523542	1	60996971	1p31.3	C1orf87 suggestive association in GxE (NSCL/P x vitamin use, SNP 600kb apart)	Haaland et al. 2018	https://www.ncbi.nlm.nih.gov/pmc/articles/PMC5834486/		1	Yes
rs56399962	1	68159266	1p31.3	1p31 deletion (68-85 Mb) -> midline cleft	Yildirim et al. 2014	https://www.ncbi.nlm.nih.gov/pubmed/23860042/	1		No
				87 kb from SNP rs787499, which was associated with NSCL/P in linkage study	Camargo et al. 2012	https://www.ncbi.nlm.nih.gov/pubmed/22750566/
				gpr177(WLS) mrna and protein present during embryonic development lip and palate in mice	Ivy Yu et al. 2010	https://www.ncbi.nlm.nih.gov/pmc/articles/PMC2894299/
				Deletion of Gpr177 by Wnt1‐Cre Induces Brain and Craniofacial Abnormalities	Fu et al. 2012	https://www.ncbi.nlm.nih.gov/pubmed/21246653/
				Roles of Wnt pathway genes wls, wnt9a, wnt5b, frzb and gpc4 in regulating convergent-extension during zebrafish palate morphogenesis	Rochard et al. 2016	https://www.ncbi.nlm.nih.gov/pubmed/27287801
rs1766793	1	119466374	1p12	Intron variant of TBX15: CPO association	Funato & Nakamura 2017	https://www.ncbi.nlm.nih.gov/pmc/articles/PMC5518969/	1		Yes
				In zebrafish TBX15 expressed in paraxial head mesenchyme	Begemann et al. 2002	https://www.ncbi.nlm.nih.gov/pubmed/12175500/
rs4952552	2	42198217	2p21	17 kb from rs6740960 -> associated with NSCL/P	Ludwig et al. 2017	https://www.ncbi.nlm.nih.gov/pubmed/28087736	1		Yes
				Disrupted PKDCC-> CP in mice	Imuta et al. 2009	https://www.ncbi.nlm.nih.gov/pubmed/19097194
rs921119	2	45272812	2p21	Six2 role in palate development in mice	Okello et al. 2017	https://www.ncbi.nlm.nih.gov/pubmed/29218017/	1		Yes
rs970797	2	177111819	2q31.1	HOXD cluster disrupted in syndromic patient with CP	Stevenson et al. 2007	https://www.ncbi.nlm.nih.gov/pmc/articles/PMC3243067/		1	Yes
rs2855266	2	223072019	2q36.1	Persistent expression of Pax3 in the neural crest causes cleft palate and defective osteogenesis in mice	Wu et al. 2008	https://www.ncbi.nlm.nih.gov/pmc/articles/PMC2381747/	1		Yes
rs17054293	3	54724560	3p14.3	P-val = 3.1*10-5 for SNP (12 MB away) in GWAS of Vitamin supplements x gene interaction CL/P	Haaland et al. 2019	https://www.ncbi.nlm.nih.gov/pmc/articles/PMC6662680/		1	Yes
rs4677030	3	71230514	3p14.1	Intron variant of FOXP1 which is associated with CP	Leslie et al. 2017a	https://www.ncbi.nlm.nih.gov/pubmed/28425186	1		Yes
rs12497589	3	184464709	3q27.1	EphB2 and EphB3 forward signalling are required for palate development	Risley et al. 2009	https://www.ncbi.nlm.nih.gov/pubmed/19032981/	1		Yes
				Fully penetrant chordin‐null mouse phenotype includes dysmorphic ears, …., and cleft palate,	Ounap et al. 2016	https://www.ncbi.nlm.nih.gov/pmc/articles/PMC4974439/
rs2578135	4	94864577	4q22.2	GxE interaction for maternal smoking and NSCL/P	Beaty et al. 2013	https://www.ncbi.nlm.nih.gov/pmc/articles/PMC3707506/#SD1		1	No
				rs12506428 in GRID2 showed suggestive evidence (7.87x10-7) for NSCL/P in Asian cohort	Beaty et al. 2010	https://www.ncbi.nlm.nih.gov/pmc/articles/PMC2941216/
rs7694450	4	121998104	4q27	Midline orofacial cleft defects in association with type 1 Duane's retraction syndrome + 10 per cent of DRS cases follow an autosomal inheritance pattern, geneticists have identified several key chromosomal loci for abducens neuronal development at 4q27	Pilon 2009	https://www.ncbi.nlm.nih.gov/pubmed/18691219/		1	Yes
				Redundant roles of PRDM (other than PRDM5) in zebrafish craniofacial development	Ding et al. 2013	https://www.ncbi.nlm.nih.gov/pmc/articles/PMC4112576/
rs57106444	5	67765894	5q13.1	rs831227 (pos 67,517,646) suggestive association (5.34x10-7) with NSCL/P in multi-ethnic GWAS	Leslie et al. 2016	https://www.ncbi.nlm.nih.gov/pubmed/27033726	1		No
				PIK3R1 differentially expressed in small study of NSCL/P	Wang et al. 2015	https://www.ncbi.nlm.nih.gov/pmc/articles/PMC4768957/
rs2326766	6	6393064	6p25.1	Five patients with isolated 6p25 deletions have been reported with a high or cleft palate	Linhares et al. 2015	https://www.ncbi.nlm.nih.gov/pubmed/258173…		1	No
				F13A1 suggested NSCL/P association from linkage study, but hard to replicate	Eiberg et al. 1987	https://www.ncbi.nlm.nih.gov/pubmed/2888553/
rs149228310	6	51091163	6p12.3	Suggestive association rs6918746 in 6p12.3 (but 5 MB apart)	Leslie et al. 2016	https://www.ncbi.nlm.nih.gov/pubmed/27033726/	1		Yes
				In CL/P panel		https://panelapp.genomicsengland.co.uk/panels/431/gene/TFAP2B/
				Tfap2b, a member of Ap2 family that interacts with Cited1 during craniofacial development was reduced more than 2-fold in E13.5 Pax9-/- palates	Green et al. 2014	https://www.ncbi.nlm.nih.gov/pubmed/28893947/
rs788506	6	51703012	6p12.2	Linkage analysis association with rs1925154 in 6p12.2 associated with NSCL/P (but 4 MB apart)	Shah et al. 2019	https://www.ncbi.nlm.nih.gov/pmc/articles/PMC6503016/	1		Yes
				MicroRNA-374a, -4680, and -133b suppress cell proliferation through the regulation of genes associated with human cleft palate in cultured human palate cells.	Ding et al. 2016	https://www.ncbi.nlm.nih.gov/pubmed/27471470/
				Overexpression of mir133b causes a reduction in ethmoid plate size and a significant cleft	Ding et al. 2016	https://www.ncbi.nlm.nih.gov/pubmed/27471470/
rs846274	7	42061986	7p13	A report of a patient with CP with duplication of 7p13	Bilge et al. 2009	https://www.ncbi.nlm.nih.gov/pubmed/19480332/	1		Yes
				Gli3‐deficient mice exhibit cleft palate associated with abnormal tongue development	Huang et al. 2008	https://www.ncbi.nlm.nih.gov/pubmed/18816854/
				The association study of nonsyndromic cleft lip with or without cleft palate identified risk variantsof the GLI3 gene in a Chinese population.	Wang et al. 2017	https://www.ncbi.nlm.nih.gov/pubmed/28947718
				GLI3 association NSCLP in CNV analysis	da Silva et al. 2018	https://www.ncbi.nlm.nih.gov/pubmed/29512191/
rs798685	7	121985541	7q31.32	Deletion in 7q31.3 in patient with CLP	Tyson et al. 2004	https://www.ncbi.nlm.nih.gov/pubmed/15326624/	1		Yes
				Mutations in FEZ1 cause Kallmann syndrome (which sometimes presents with CL/P)	Kotan et al. 2014	https://www.ncbi.nlm.nih.gov/pubmed/25192046
rs56009112	9	94480903	9q22.31	CL (unborn) with deletion in 6p24 and 9q22.31	Ergin et al. 2015	https://www.ncbi.nlm.nih.gov/pubmed/26349195	1		Yes
				Transcript variant of ROR2 -> ROR2 gene is associated with risk of non-syndromic cleft palate in an Asian population	Wang et al. 2012	https://www.ncbi.nlm.nih.gov/pubmed/22490406/
rs3763605	9	96420390	9q22.32	Mouse mutants for Barx1 and Sim2 have cleft palate defect	Jeong et al. 2012	https://www.ncbi.nlm.nih.gov/pmc/articles/PMC3988582/	1		Yes
rs11116771	12	85686488	12q21.32	ALX1 intron variant: Disruption of ALX1 causes extreme micropthalmia and severe facial clefting	Uz et al. 2010	https://www.ncbi.nlm.nih.gov/pubmed/20451171/	1		Yes
rs1614202	15	57716048	15q22.2	Weaker link: rs1873147 at 15q22.2 suggestively associated with NSCL/P but 5MB apart	Aquino et al. 2014	https://www.ncbi.nlm.nih.gov/pubmed/24446087/		1	No
rs12591454	15	71876010	15q24.1	/		/			Yes
rs113689916	17	1196526	17p13.3	A case study also reported a patient with 17p13.3 microduplication (1,113,102–1,461,838 ) syndrome with a non-syndromic cleft lip and palate phenotype	Ibitoye et al. 2015	https://www.ncbi.nlm.nih.gov/pubmed/24625222/	1		No
				Two families with multiple members who had the 17p13.3 microduplication syndrome and cleft lip and palate with or without accompanying intellectual disability	Curry et al. 2013	https://www.ncbi.nlm.nih.gov/pubmed/23813913/
				Cleft lip/palate associated with 17p13.3 duplication involving a single candidate gene (YWHAE)	Tucker & Escobar 2014	https://www.ncbi.nlm.nih.gov/pubmed/23901910/
rs9915190	17	69142628	17q25.1	Cleft palate in two patients with multiple chromosome breakpoints, one of them in 17q25.1	Velagaleti et al. 2005	https://www.ncbi.nlm.nih.gov/pmc/articles/PMC1199302/		1	Yes
rs759493	17	70036558	17q25.1	Cleft palate in two patients with multiple chromosome breakpoints, one of them in 17q25.1	Velagaleti et al. 2005	https://www.ncbi.nlm.nih.gov/pmc/articles/PMC1199302/	1		Yes
				Role of SOX9 in the Etiology of Pierre-Robin Syndrome	Selvi & Mukunda 2012	https://www.ncbi.nlm.nih.gov/pmc/articles/PMC3700045/
				SNP at SOX9 gene associated with orofacial clefts in Chinese	Jia et al. 2017	https://www.ncbi.nlm.nih.gov/pubmed/28068523
rs4805059	19	34294901	19q12	The interval 19p13.12-19q12 may contain a gene that contributes to clefts but not to dental anomalies	Vieira et al. 2008	https://www.ncbi.nlm.nih.gov/pmc/articles/PMC2570346/		1	Yes
rs4812393	20	38073575	20q12	rs13041247 associated with NSCL/P (but 1,2 MB away)	Ludwig et al. 2012	https://www.ncbi.nlm.nih.gov/pmc/articles/PMC3598617/		1	Yes
				DHX35 SNP (rs958523) suggestive for NSCL/P (10^-4)	Camargo et al. 2012	https://www.ncbi.nlm.nih.gov/pubmed/22750566/
rs3091552	20	45440006	20q13.12	Trisomy 20q Caused by Interstitial Duplication 20q13.2: Clinical Report and Literature Review	Blanc et al. 2008	https://www.ncbi.nlm.nih.gov/pubmed/18384146/	1		No
				A familial case of Galloway-Mowat syndrome due to a novel TP53RK mutation: a case report -> one case with cleft palate	Hyun et al. 2018	https://www.ncbi.nlm.nih.gov/pubmed/30053862/
				Low p-value (2,5x10-5) in orofacial clefting GWAS	Leslie et al. 2017b	https://www.ncbi.nlm.nih.gov/pmc/articles/PMC5317097/
